# Supplementary material for: Anatomy, morphology and evolution of the patella in squamate lizards and tuatara (Sphenodon punctatus)
Source: J Anat. 2016 Jan 6;228(5):864–76. doi: 10.1111/joa.12435 (PMC4831346; doi:10.1111/joa.12435)
Supplement: Supplementary file 2 — Data S1. An excel (.xlsl) file with the patellar character data for squamate taxa, used for ancestral state reconstruction in this paper. [file JOA-228-864-s002.xlsx]

## Sheet: Sheet1
Species	Supraspecific taxon	Patellar state	Reference	Reference 2	Reference 3
Agama agama	Agaminae	0/1	Maisano, 2002a (state 1)	Gauthier et al., 2012 (state 0)	SAMA R66739 (state 1)
Agama agama lionotus	Agaminae	0	Maisano, 2002a
Agama atra	Agaminae	1	x-ray of NHMUK 1996.364
Agama planiceps	Agaminae	0	x-ray of NHMUK 1957.1.9.15-16
Laudakia stellio	Agaminae	?	x-ray of SAMA R49798
Trapelus mutabilis	Agaminae	?	x-ray of SAMA R49799
Chlamydosaurus kingii	Amphibolurinae	0	x-ray of SAMA R11452	XMT and histology of RVC teaching specimen
Ctenophorus cristatus	Amphibolurinae	1	x-ray of SAMA R61307
Ctenophorus decresii	Amphibolurinae	1	x-ray of SAMA R44453
Ctenophorus gibba	Amphibolurinae	1	x-ray of SAMA R40939, SAMA R43371
Ctenophorus isolepis	Amphibolurinae	1	x-ray of SAMA R61049
Ctenophorus mckenziei	Amphibolurinae	1	x-ray of SAMA R26260
Ctenophorus nuchalis	Amphibolurinae	1	x-ray of SAMA R58038
Ctenophorus ornatus	Amphibolurinae	1	x-ray of SAMA R29486
Ctenophorus pictus	Amphibolurinae	1	x-ray of SAMA R54757
Ctenophorus rufescens	Amphibolurinae	1	x-ray of SAMA R44830
Diporiphora nobbi	Amphibolurinae	0	x-ray of SAMA R53515
Diporiphora winnecki	Amphibolurinae	0	x-ray of SAMA R62734
Hypsilurus spinipes	Amphibolurinae	?	x-ray of SAMA R40742
Hypsilurus dilophus		?	x-ray of SAMA R11424
Hypsilurus modestus		?	x-ray of SAMA R65016
Intellagama lesueurii	Amphibolurinae	1	x-ray of SAMA R67624
Moloch horridus	Amphibolurinae	0	x-ray of SAMA R62943
Physignathus cocincinus	Amphibolurinae	1	Gauthier et al., 2012
Pogona vitticeps	Amphibolurinae	1	Gauthier et al., 2012
Rankinia diemensis	Amphibolurinae	1	x-ray of SAMA R3195
Tympanocryptis intima	Amphibolurinae	?	x-ray of SAMA R65668
Celestus enneagrammus	Anguidae	1	Gauthier et al., 2012
Diploglossus monotropis	Anguidae	1	x-ray of NHMUK 1901.6.27.4
Elgaria coerulea	Anguidae	1	Maisano, 2002a
Elgaria multicarinata	Anguidae	1	Gauthier et al., 2012
Bipes biporus	Bipedidae	-	Maisano, 2002a
Saltuarius cornutus	Carphodactylidae	1	Gauthier et al., 2012
Brookesia brygooi	Chamaeleonidae	0	Gauthier et al., 2012
Chamaeleo dilepis	Chamaeleonidae	0	x-ray of NHMUK 1907.4.9.20
Chamaeleo laevigatus	Chamaeleonidae	0	Gauthier et al., 2012
Pseudocordylus microlepidotus	Cordylidae	1	x-ray of NHMUK 64.2.21.27
Basiliscus plumifrons	Corytophanidae	1	XMT and histology of UCL teaching specimen (state 1)	x-ray of SAMA R40103 (state 0, but very incomplete epiphyseal fusion)
Basiliscus sp.	Corytophanidae	0	Otero & Hoyos, 2013
Basiliscus vittatus	Corytophanidae	0	Maisano, 2002a
Corytophanes cristatus	Corytophanidae	0	Gauthier et al., 2012
Crotaphytus bicinctores	Crotaphytidae	1	x-ray of SAMA 60191
Crotaphytus collaris	Crotaphytidae	1	Gauthier et al., 2012
Dibamus novaeguineae	Dibamidae	-	Gauthier et al., 2012
Hoplodactylus duvaucelii	Diplodactylidae	1	x-ray of NHMUK 61.3.20.11
Rhacodactylus auriculatus	Diplodactylidae	1	Gauthier et al., 2012
Rhacodactylus trachyrhynchus	Diplodactylidae	1	x-ray of NHMUK 86.3.11.4
Strophurus ciliaris	Diplodactylidae	1	Gauthier et al., 2012
Acanthosaura lepidogaster	Draconinae	0	x-ray of SAMA R64182
Bronchocela cristatella	Draconinae	?	x-ray of SAMA R22476
Calotes emma	Draconinae	0/1	Gauthier et al., 2012
Calotes versicolor	Draconinae	1	Jerez et al., 2010
Draco walkeri	Draconinae	0	x-ray of SAMA R40625
Pseudocalotes tympanistriga	Draconinae	0	x-ray of SAMA R35730
Aeluroscalabotes felinus	Eublepharidae	1	Gauthier et al., 2012
Coleonyx elegans	Eublepharidae	1	x-ray of NHMUK 1910.11.9.1
Coleonyx variegatus	Eublepharidae	1	Gauthier et al., 2012	Kluge, 1962 (as cited by Maisano, 2002b)
Eublepharis macularius	Eublepharidae	1	Gauthier et al., 2012
Hemitheconyx taylori	Eublepharidae	1	x-ray of NHMUK 1937.12.5.373
Ailuronyx seychellensis (aka 'Aeluronyx seychellensis'	Gekkonidae	1	x-ray of NHMUK 69.5.14.49
Bunopus tuberculatus	Gekkonidae	1	Mohamed, 1988
Gekko gecko (aka 'Gecko verus', 'Gecko verticillatus'))	Gekkonidae	1	osteological specimens NHMUK 60.3.19.1011 and another with no ID no.	Gauthier et al., 2012	XMT and histology of UCL specimen with no research no.
Hemidactylus angularis	Gekkonidae	1	Haines, 1969 (as cited by Maisano 2002b)
Hemidactylus brooki	Gekkonidae	1	Otero & Hoyos, 2013
Narudasia festiva	Gekkonidae	1	Daza et al., 2012
Phelsuma lineata	Gekkonidae	1	Gauthier et al., 2012
Zonosaurus ornatus	Gerrhosauridae	1	Gauthier et al., 2012
Gerrhosaurus flavigularis	Gerrhosauridae	1	osteological specimen NHMUK 63.2.21.30
Ptychoglossus stenolepis	Gymnophthalmidae (Alopoglossinae)	1	Otero & Hoyos, 2013
Bachia bicolor	Gymnophthalmidae (Bachiinae)	-	Jerez & Tarazona, 2009
Anadia bogotensis	Gymnophthalmidae (Cercosaurinae)	1	Otero & Hoyos, 2013
Cercosaura argulus	Gymnophthalmidae (Cercosaurinae)	1	Otero & Hoyos, 2013
Cercosaura schrebersi	Gymnophthalmidae (Cercosaurinae)	1	Jerez et al., 2010
Cercosaura vertebralis	Gymnophthalmidae (Cercosaurinae)	1	Otero & Hoyos, 2013
Neusticurus ecpleopus	Gymnophthalmidae (Cercosaurinae)	1	Maisano, 2002a
Pholidobolus montium	Gymnophthalmidae (Cercosaurinae)	1	Gauthier et al., 2012	Otero & Hoyos, 2013
Riama striata	Gymnophthalmidae (Cercosaurinae)	1	Otero & Hoyos, 2013
Leposoma rugiceps	Gymnophthalmidae (Ecpleopinae)	1	Otero & Hoyos, 2013
Leposoma southi	Gymnophthalmidae (Ecpleopinae)	1	Otero & Hoyos, 2013
Tretioscincus bifasciatus	Gymnophthalmidae (Gymnophthaminae)	1	Otero & Hoyos, 2013
Heloderma horridum	Helodermatidae	1	osteological specimens NHMUK 1969.830 and 1975.995	Gauthier et al., 2012
Heloderma suspectum	Helodermatidae	1	Gauthier et al., 2012	XMT and histology of UCL teaching specimen research ID ZR-101-10
Hydrosaurus pustulatus	Hydrosaurinae	1	XMT and histology of UCL teaching specimen research ID ZR/922/10
Gambelia sp.	IGUANIA (Crotaphytidae)	1	x-ray of SAMA R43171
Gambelia wislizenii	IGUANIA (Crotaphytidae)	1	Gauthier et al., 2012
Anolis "anoriensis"	IGUANIA (Dactyloidae)	0	Otero & Hoyos, 2013
Anolis "podocarpus"	IGUANIA (Dactyloidae)	0	Otero & Hoyos, 2013
Anolis aequatorialis	IGUANIA (Dactyloidae)	0	Otero & Hoyos, 2013
Anolis agassizi	IGUANIA (Dactyloidae)	1	Otero & Hoyos, 2013
Anolis antonii	IGUANIA (Dactyloidae)	1	Otero & Hoyos, 2013
Anolis apollinaris	IGUANIA (Dactyloidae)	0	Otero & Hoyos, 2013
Anolis auratus	IGUANIA (Dactyloidae)	1	Otero & Hoyos, 2013
Anolis calimae	IGUANIA (Dactyloidae)	0	Otero & Hoyos, 2013
Anolis carolinensis	IGUANIA (Dactyloidae)	0/1	Gauthier et al., 2012 (state 1)	x-ray of SAMA R66775 (state 0)
Anolis chloris	IGUANIA (Dactyloidae)	1	Otero & Hoyos, 2013
Anolis cristatellus	IGUANIA (Dactyloidae)	1	x-ray of SAMA R49808
Anolis danieli	IGUANIA (Dactyloidae)	0	Otero & Hoyos, 2013
Anolis eulaemus	IGUANIA (Dactyloidae)	1	Otero & Hoyos, 2013
Anolis fitchi	IGUANIA (Dactyloidae)	0	Otero & Hoyos, 2013
Anolis fraseri	IGUANIA (Dactyloidae)	1	Otero & Hoyos, 2013
Anolis gemmosus	IGUANIA (Dactyloidae)	0	Otero & Hoyos, 2013
Anolis heterodermus	IGUANIA (Dactyloidae)	1	Otero & Hoyos, 2013
Anolis jacare	IGUANIA (Dactyloidae)	0	Otero & Hoyos, 2013
Anolis latifrons	IGUANIA (Dactyloidae)	1	Otero & Hoyos, 2013
Anolis ortonii	IGUANIA (Dactyloidae)	0	Otero & Hoyos, 2013
Anolis otongae	IGUANIA (Dactyloidae)	0	Otero & Hoyos, 2013
Anolis peraccae	IGUANIA (Dactyloidae)	1	Otero & Hoyos, 2013
Anolis punctatus	IGUANIA (Dactyloidae)	1	Otero & Hoyos, 2013
Anolis sagrei	IGUANIA (Dactyloidae)	1	Maisano, 2002a	x-ray of SAMA R40102
Anolis sp.	IGUANIA (Dactyloidae)	1	Jerez et al., 2010
Anolis transversalis	IGUANIA (Dactyloidae)	0	Otero & Hoyos, 2013
Anolis ventrimaculatus	IGUANIA (Dactyloidae)	0	Otero & Hoyos, 2013
Enyalioides laticeps	IGUANIA (Hoplocercidae)	1	Gauthier et al., 2012
Morunasaurus annularis	IGUANIA (Hoplocercidae)	1	Gauthier et al., 2012	x-ray of NHMUK 97.5.28.1 (state ?)
Leiocephalus barahonensis	IGUANIA (Leiocephalidae)	1	Gauthier et al., 2012
Leiocephalus cubensis	IGUANIA (Leiocephalidae)	1	x-ray of SAMA 48827
Leiocephalus herminieri	IGUANIA (Leiocephalidae)	1	osteological specimen NHMUK 52.12.3.10
Leiosaurus catamarcencis	IGUANIA (Leiosauridae)	1	Jerez et al., 2010
Pristidactylus torquatus	IGUANIA (Leiosauridae)	1	Gauthier et al., 2012
Urostrophus vautieri	IGUANIA (Leiosauridae)	1	x-ray of SAMA 40112
Liolaemus albiceps	IGUANIA (Liolaemidae)	1	Jerez et al., 2010
Liolaemus bellii	IGUANIA (Liolaemidae)	1	Gauthier et al., 2012
Phymaturus palluma	IGUANIA (Liolaemidae)	1	osteological specimen NHMUK 1903.12.21.10	Gauthier et al., 2012
Phymaturus punae	IGUANIA (Liolaemidae)	1	Jerez et al., 2010
Chalarodon madagascariensis	IGUANIA (Opluridae)	1	Gauthier et al., 2012	x-ray of NHMUK 92.2.29.2 (state ?)
Oplurus cuviers	IGUANIA (Opluridae)	1	XMT and histology of UCL teaching specimen research ID ZR/193/11
Oplurus cyclurus	IGUANIA (Opluridae)	1	Gauthier et al., 2012	x-ray of NHMUK 1930.7.2.3 (state ?)
Callisaurus draconoides	IGUANIA (Phrynosomatidae)	1	osteological specimen NHMUK without ID no.	Maisano, 2002b	x-ray of SAMA R43168
Holbrookia texana	IGUANIA (Phrynosomatidae)	1	x-ray of SAMA 48825
Petrosaurus mearnsi	IGUANIA (Phrynosomatidae)	1	Gauthier et al., 2012
Phrynosoma asio	IGUANIA (Phrynosomatidae)	1	osteological specimen NHMUK 1903.9.30.112
Phrynosoma cornutum	IGUANIA (Phrynosomatidae)	1	osteological specimen NHMUK 59.9.6.439
Phrynosoma modestum	IGUANIA (Phrynosomatidae)	0	x-ray of SAMA R49829 (state 0 but very incomplete epiphyseal fusion)
Phrynosoma platyrhinos	IGUANIA (Phrynosomatidae)	1	Gauthier et al., 2012
Sceloporus jarrovii	IGUANIA (Phrynosomatidae)	1	x-ray of SAMA R6681
Sceloporus malachiticus	IGUANIA (Phrynosomatidae)	1	x-ray of SAMA R66803
Sceloporus occidentalis	IGUANIA (Phrynosomatidae)	1	x-ray of SAMA R43169
Sceloporus serrifer	IGUANIA (Phrynosomatidae)	1	XMT and histology of UCL specimen research ID ZR/058/10
Sceloporus spinosus	IGUANIA (Phrynosomatidae)	1	x-ray of NHMUK 1903.9.30.61
Sceloporus spinosus var. horridus	IGUANIA (Phrynosomatidae)	1	osteological specimen NHMUK 1906.6.1.196
Sceloporus variabilis	IGUANIA (Phrynosomatidae)	1	Gauthier et al., 2012
Uma scoparia	IGUANIA (Phrynosomatidae)	1	Gauthier et al., 2012
Urosaurus ornatus	IGUANIA (Phrynosomatidae)	1	x-ray of SAMA R49835
Uta stansburiana	IGUANIA (Phrynosomatidae)	1	Gauthier et al., 2012	Maisano, 2002b
Polychrus gutturosus	IGUANIA (Polychrotidae)	?	x-ray of NHMUK 1907.6.28.2
Polychrus acutirostris	IGUANIA (Polychrotidae)	?	x-ray of NHMUK 94.3.14.1-3
Polychrus famoralis	IGUANIA (Polychrotidae)	1	x-ray of NHMUK 1935.11.3.50
Polychrus marmoratus	IGUANIA (Polychrotidae)	0/1	osteological specimen NHMUK 1961.1754 (state 1)	x-ray of NHMUK 1970.491 (state 0)	x-ray of SAMA R66677 (state ?)
Plica plica	IGUANIA (Tropiduridae)	0/1	Gauthier et al., 2012 (state 1)	Otero & Hoyos, 2013 (state 0)	x-ray of SAMA R40107 (state 0 but epiphyseal fusion very incomplete)
Stenocercus boettgeri	IGUANIA (Tropiduridae)	1	x-ray of NHMUK 1912.11.#.1-2
Stenocercus guentheri	IGUANIA (Tropiduridae)	1	Gauthier et al., 2012
Stenocercus trachycephalus	IGUANIA (Tropiduridae)	1	Otero & Hoyos, 2013
Tropidurus torquatus	IGUANIA (Tropiduridae)	0	x-ray of SAMA R40110 (state 0 but very incomplete epiphyseal fusion)
Uranoscodon superciliosus	IGUANIA (Tropiduridae)	1	Gauthier et al., 2012
Amblyrhynchus cristatus	Iguanidae	0	x-ray of NHMUK 1969.2037
Brachylophus subcristatus	Iguanidae	1	x-ray of SAMA R66002
Ctenosaura hemilopha	Iguanidae	1	osteological specimen NHMUK without ID no.
Ctenosaura similis	Iguanidae	0	x-ray of SAMA R40104 (state 0 but very incomplete epiphyseal fusion)
Dipsosaurus dorsalis	Iguanidae	1	Gauthier et al., 2012
Iguana iguana	Iguanidae	1	XMT and histology of RVC teaching specimen without ID no. (state 1)	x-ray of NHMUK 1964.1474 (state 0)
Sauromalus ater	Iguanidae	1	Gauthier et al., 2012
Lacerta lepida	Lacertidae	1	osteological specimens NHMUK 1920.1.20.2722 and 1971.1339
Lacerta viridis	Lacertidae	1	osteological specimen NHMUK specimen 63.2.21.25
Takydromus ocellatus	Lacertidae	1	Gauthier et al., 2012
Timon lepidus	Lacertidae	1	XMT and histology of UCL specimen research ID ZR 137/09
Leiolepis belliana	Leiolepidinae	1	Gauthier et al., 2012
Thecadactylus rapocauda	Phyllodactylidae	1	Otero & Hoyos 2013
Lialis burtonis	Pygopodidae	-	Gauthier et al., 2012
Amphiglossus splendidus	Scincidae	1	Gauthier et al., 2012
Brachymeles gracilis	Scincidae	1	Gauthier et al., 2012
Chalcides ocellatus	Scincidae	1	Maisano, 2002a
Corucia zebrata	Scincidae	1	XMT and histology of UCL specimen research ID ZR/935/10
Egernia rugosa (aka 'Egernia dorsalis')	Scincidae	1	osteological specimen NHMUK 1908.2.25.9
Eugongylus rufescens	Scincidae	1	Gauthier et al., 2012
Eumeces fasciatus	Scincidae	1	Maisano, 2002a
Lygosoma albofasciatus	Scincidae	1	osteological specimen NHMUK 98.5.27.13
Lygosoma rufescens	Scincidae	1	osteological specimen NHMUK 97.12.10.73
Mabuya mabouya	Scincidae	1	Jerez et al., 2010
Mabuya seychellensis	Scincidae	1	Osteological specimen NHMUK without ID no.
Plestiodon fasciatus	Scincidae	1	Gauthier et al., 2012
Scincus	Scincidae	1	Gauthier et al., 2012
Sphenomorphus solomonis	Scincidae	1	Gauthier et al., 2012
Tiliqua rugosa (aka 'Trachydosaurus rugosus')	Scincidae	1	osteological specimen NHMUK 29a
Tiliqua scincoides	Scincidae	1	osteological specimens NHMUK 63.2.21.11 and another without ID no.
Tiliqua spp.	Scincidae	1	Camp, 1923	Gauthier et al., 2012
Trachylepis maculilabris	Scincidae	1	Jerez et al., 2010
Trachylepis quinquetaeniata	Scincidae	1	Gauthier et al., 2012
SERPENTES	Serpentes	-
Shinisaurus crocodilurus	Shinisauridae	1	Conrad, 2008
Shinisaurus sp.		1	Jerez et al., 2010	Costelli, 1971
Gonatodes albogularis	Sphaerodactylidae	1	Gauthier et al., 2012
Gonatodes concinnatus	Sphaerodactylidae	1	Otero & Hoyos, 2013
Sphaerodactylus macrolepis	Sphaerodactylidae	1	Jerez et al., 2010
Sphaerodactylus roosevelti	Sphaerodactylidae	1	Jerez et al., 2010
Sphaerodacytlus klauberi	Sphaerodactylidae	1	Jerez et al., 2010
Teratoscincus przewalskii	Sphaerodactylidae	1	Gauthier et al., 2012
Ameiva ameiva	Teiidae	1	osteological specimen NHMUK 87.2.14.16
Ameiva dorsalis	Teiidae	1	osteological specimen NHMUK 63.2.21.33
Aspidoscelis tigris	Teiidae	1	Gauthier et al., 2012
Callopistes flavipunctatus	Teiidae	1	osteological specimen NHMUK 1900.2.26.11
Callopistes maculatus	Teiidae	1	Gauthier et al., 2012
Cnemidophoris lemniscatus	Teiidae	1	Otero & Hoyos, 2013
Cnemidophorus tigris	Teiidae	1	Maisano, 2002a
Kentropyx viridistriga	Teiidae	1	Jerez et al., 2010
Teius teyou	Teiidae	1	Gauthier et al., 2012
Tupinambis teguixin (aka Tupinambis nigropunctatus)	Teiidae	1	osteological specimen NHMUK 1974.2490
Uromastyx aegyptius	Uromastycinae	1	Gauthier et al., 2012
Uromastyx acanthinurus		1	x-ray of SAMA unregistered
Uromastyx sp.	Uromastycinae	1	XMT and histology of UCL specimen research ID ZR/190/10
Varanus acanthurus	Varanidae	1	Gauthier et al., 2012
Varanus griseus	Varanidae	1	osteological specimens NHMUK 1920.1.20.722 and 1974.2483
Varanus komodoensis	Varanidae	1	CT and dissection of zoo specimen (this study)
Varanus salvator	Varanidae	1	Maisano, 2002a
Varanus sp	Varanidae	1	XMT and histology of RVC teaching specimen without ID no.	Camp, 1923
Varanus varius	Varanidae	1	Haines, 1942
Cricosaura typica	Xantusiidae	1	Gauthier et al., 2012
Lepidophyma flavimaculatum	Xantusiidae	1	Gauthier et al., 2012
Lepidophyma gaigeae	Xantusiidae	1	Maisano, 2002a
Xantusia arizonae	Xantusiidae	1	Maisano, 2002a
Xantusia henshawi	Xantusiidae	1	Maisano, 2002a
Xantusia riversiana	Xantusiidae	1	Maisano, 2002a
Xantusia vigilis	Xantusiidae	1	Gauthier et al., 2012
Xenosaurus grandis	Xenosauridae	1	Gauthier et al., 2012
Aphaniotis fusca		0	x-ray of NHMUK 1906.2.286
Brookesia ebenaui (previously B. legendrei)		?	x-ray of NHMUK 1988.2.3
Enyalius perditus		1	x-ray of NHMUK xxx111.28.b
Sceloporus jalafia?		1	x-ray of NHMUK 1860.12.28.16
Sceloporus scalaris		1	x-ray of NHMUK 89.11.116-123
Trioceros affinis (previously Chamaeleo affinis)		0	x-ray of NHMUK 1961.1007
Sphenodon punctatus		0	x-ray of University of Adelaide specimen
Fossils
†Sphaerodactylus dommeli	Sphaerodactylidae	1	Daza et al., 2013
†Opetiosaurus		1	Camp, 1923
†Saichangurvel davidsoni		1	Conrad & Norell, 2007
†Gobiderma pulchrum		1	Conrad et al., 2011
†Dalinghosaurus longidigitus		1	Evans et al. 2007
†Polyglyphanodon sternbergi		1	Gauthier et al., 2012
